# Supplementary material for: Nationwide assessment of fall risk and protective factors among older adults in Saudi Arabia
Source: PLoS One. 2025 Sep 24;20(9):e0332900. doi: 10.1371/journal.pone.0332900 (PMC12459803; doi:10.1371/journal.pone.0332900)
Supplement: S1 File — (XLSX) [file pone.0332900.s001.xlsx]

## Sheet: Risk of Falls raw recoded
Region	Age	Weight	Hight	BMI	BMI group	Gender	Marital Status	Education	Employment sector	Chronic Dx	Taking Rx	No. of Rx	Doing PA	Freq of PA	Duration of PA	Afraid of Falling?	No. of Falls last yr	FRQ score	Risk of Fall
Northren	65-69	80	1.45	38.0499	Obese	Female	Married	Primary	Trading	None	No	0	Yes	3 times and more	15-30 min	Not at all	None	0	Not at risk
Northren	65-69	84	1.71	28.7268	Overweight	Male	Married	University	Education	DM + HTN	Yes	4	Yes	1-2 times	15-30 min	Somewhat	1-2 times	7	Not at risk
Northren	65-69	68	1.52	29.4321	Overweight	Female	Married	Primary	Not Employee	DM + HTN	Yes	3	No	None	None	Not at all	1-2 times	4	Not at risk
Westren	80 and older	88	1.56	36.1604	Obese	Female	Widow	Illiterate	Not Employee	DM + HTN	Yes	3	No	None	None	Fairly afraid	1-2 times	13	At risk
Northren	75-79	65	1.54	27.4077	Overweight	Female	Widow	Primary	Not Employee	None	No	0	Yes	1-2 times	15-30 min	Not at all	None	2	Not at risk
Northren	65-69	95	1.65	34.8944	Obese	Male	Married	High	Military	HTN	Yes	3	No	None	None	Somewhat	1-2 times	3	Not at risk
Northren	65-69	60	1.58	24.0346	Normal weight	Female	Married	Illiterate	Not Employee	DM	Yes	4	Yes	3 times and more	>60 min	Not at all	None	2	Not at risk
Northren	65-69	70	1.75	22.8571	Normal weight	Male	Married	High	Education	DM + HTN	Yes	3	No	None	None	Somewhat	1-2 times	7	Not at risk
Northren	65-69	65	1.55	27.0552	Overweight	Female	Married	Primary	Not Employee	DM + HTN	Yes	2	No	None	None	Not at all	None	0	Not at risk
Westren	70-74	95	1.7	32.872	Obese	Female	Married	Illiterate	Not Employee	DM + HTN	Yes	3	No	None	None	Fairly afraid	1-2 times	10	At risk
Northren	65-69	90	1.56	36.9822	Obese	Female	Married	Primary	Not Employee	DM + HTN	Yes	3	No	None	None	Somewhat	None	1	Not at risk
Northren	65-69	72	1.52	31.1634	Obese	Female	Married	Primary	Not Employee	DM + HTN	Yes	4	No	None	None	Very afraid	5 times	12	At risk
Southren	70-74	80	1.61	30.863	Obese	Male	Married	Primary	Not Employee	DM + HTN	Yes	2	No	None	None	Fairly afraid	1-2 times	11	At risk
Northren	65-69	75	1.63	28.2284	Overweight	Female	Married	Middle	Not Employee	DM	Yes	4	No	None	None	Not at all	1-2 times	7	Not at risk
Northren	65-69	45	1.53	19.2234	Normal weight	Female	Married	Illiterate	Not Employee	None	No	0	Yes	3 times and more	30-60 min	Fairly afraid	1-2 times	2	Not at risk
Northren	65-69	89	1.6	34.7656	Obese	Male	Married	Illiterate	Administration	DM + HTN	Yes	4	Yes	3 times and more	30-60 min	Not at all	None	2	Not at risk
Westren	65-69	72	1.69	25.2092	Overweight	Male	Married	University	Education	DM	Yes	2	No	None	None	Somewhat	None	5	Not at risk
Westren	70-74	111	1.75	36.2449	Obese	Male	Married	University	Health	DM + HTN	Yes	5 and more	No	None	None	Not at all	None	9	At risk
Northren	70-74	80	1.6	31.25	Obese	Female	Widow	Primary	Not Employee	DM	Yes	2	Yes	3 times and more	15-30 min	Not at all	1-2 times	6	Not at risk
Northren	65-69	95	1.7	32.872	Obese	Male	Married	High	Military	None	No	0	Yes	3 times and more	15-30 min	Not at all	None	1	Not at risk
Westren	65-69	90	1.75	29.3878	Overweight	Male	Married	High	Trading	None	No	0	Yes	3 times and more	30-60 min	Not at all	None	1	Not at risk
Northren	65-69	75	1.65	27.5482	Overweight	Male	Married	High	Military	DM	Yes	1	Yes	3 times and more	>60 min	Somewhat	None	2	Not at risk
Westren	65-69	75	1.73	25.0593	Overweight	Male	Married	University	Education	DM	No	0	Yes	1-2 times	15-30 min	Somewhat	1-2 times	4	Not at risk
Westren	70-74	85	1.7	29.4118	Overweight	Female	Married	Primary	Education	None	No	0	Yes	1-2 times	15-30 min	Somewhat	1-2 times	10	At risk
Northren	70-74	58	1.6	22.6562	Normal weight	Male	Married	High	Military	DM + HTN	No	0	Yes	3 times and more	15-30 min	Not at all	None	2	Not at risk
Westren	80 and older	90	1.65	33.0579	Obese	Male	Married	Illiterate	Not Employee	HTN	Yes	3	No	None	None	Very afraid	1-2 times	12	At risk
Westren	65-69	90	1.75	29.3878	Overweight	Male	Married	High	Trading	None	No	0	Yes	3 times and more	30-60 min	Not at all	None	1	Not at risk
Northren	65-69	68	1.65	24.977	Overweight	Male	Married	High	Military	None	Yes	1	Yes	3 times and more	15-30 min	Not at all	1-2 times	5	Not at risk
Northren	65-69	70	1.6	27.3437	Overweight	Male	Married	Illiterate	Military	None	No	0	No	None	None	Not at all	None	5	Not at risk
Northren	65-69	75	1.6	29.2969	Overweight	Male	Married	High	Military	None	No	0	Yes	3 times and more	15-30 min	Not at all	None	7	Not at risk
Northren	65-69	84	1.65	30.854	Obese	Male	Married	Primary	Military	HTN	Yes	2	Yes	3 times and more	30-60 min	Not at all	None	0	Not at risk
Southren	70-74	80	1.8	24.6914	Normal weight	Male	Married	Illiterate	Administration	HTN	Yes	4	No	None	None	Somewhat	None	6	Not at risk
Northren	65-69	120	1.72	40.5625	Obese	Male	Married	High	Military	HTN	Yes	1	No	None	None	Not at all	None	2	Not at risk
Southren	65-69	89	1.5	39.5556	Obese	Female	Widow	Primary	Not Employee	HTN	Yes	3	No	None	None	Not at all	None	3	Not at risk
Southren	70-74	58	1.6	22.6562	Normal weight	Male	Married	Illiterate	Military	None	No	0	Yes	3 times and more	30-60 min	Not at all	None	0	Not at risk
Westren	65-69	63	1.7	21.7993	Normal weight	Female	Married	High	Not Employee	None	No	0	Yes	3 times and more	>60 min	Somewhat	None	1	Not at risk
Southren	75-79	82	1.8	25.3086	Overweight	Male	Married	Primary	Education	HTN	Yes	1	No	None	None	Fairly afraid	1-2 times	9	At risk
Westren	65-69	60	1.67	21.5139	Normal weight	Female	Single	University	Not Employee	DM	Yes	2	No	None	None	Somewhat	None	6	Not at risk
Northren	65-69	90	1.7	31.1419	Obese	Male	Married	High	Military	DM	Yes	3	Yes	3 times and more	>60 min	Not at all	None	1	Not at risk
Northren	65-69	80	1.7	27.6817	Overweight	Female	Widow	Illiterate	Not Employee	None	No	0	No	None	None	Not at all	None	2	Not at risk
Northren	70-74	65	1.6	25.3906	Overweight	Female	Married	Primary	Not Employee	HTN	Yes	3	No	None	None	Somewhat	1-2 times	11	At risk
Westren	65-69	72	1.55	29.9688	Obese	Female	Married	Primary	Not Employee	DM	Yes	4	No	None	None	Somewhat	None	7	Not at risk
Northren	65-69	110	1.75	35.9184	Obese	Male	Married	Middle	Administration	HTN	Yes	2	No	None	None	Not at all	None	4	Not at risk
Northren	65-69	85	1.6	33.2031	Obese	Female	Married	Primary	Education	None	Yes	1	No	None	None	Somewhat	3-4 times	11	At risk
Northren	65-69	100	1.75	32.6531	Obese	Male	Married	Primary	Administration	None	Yes	1	No	None	None	Not at all	None	5	Not at risk
Northren	65-69	85	1.8	26.2346	Overweight	Male	Married	University	Education	HTN	Yes	5 and more	Yes	3 times and more	30-60 min	Not at all	None	6	Not at risk
Northren	65-69	74	1.73	24.7252	Normal weight	Male	Married	Middle	Not Employee	HTN	Yes	1	Yes	1-2 times	15-30 min	Somewhat	1-2 times	4	Not at risk
Northren	65-69	110	1.82	33.2085	Obese	Male	Married	University	Not Employee	None	No	0	Yes	3 times and more	15-30 min	Somewhat	None	1	Not at risk
Northren	65-69	84	1.6	32.8125	Obese	Female	Married	Illiterate	Not Employee	HTN	Yes	2	Yes	1-2 times	15-30 min	Fairly afraid	None	6	Not at risk
Southren	65-69	84	1.55	34.9636	Obese	Female	Married	Illiterate	Not Employee	None	Yes	4	No	None	None	Somewhat	3-4 times	11	At risk
Northren	65-69	60	1.6	23.4375	Normal weight	Female	Married	Illiterate	Not Employee	HTN	Yes	2	No	None	None	Not at all	None	6	Not at risk
Northren	65-69	78	1.8	24.0741	Normal weight	Female	Married	Middle	Not Employee	None	No	0	Yes	3 times and more	15-30 min	Not at all	None	1	Not at risk
Southren	65-69	88	1.55	36.6285	Obese	Female	Married	Primary	Not Employee	None	No	0	No	None	None	Not at all	1-2 times	5	Not at risk
Southren	80 and older	90	1.94	23.9133	Normal weight	Male	Married	University	Education	None	No	0	Yes	3 times and more	>60 min	Not at all	None	5	Not at risk
Northren	65-69	90	1.6	35.1562	Obese	Female	Married	Illiterate	Not Employee	DM + HTN	Yes	2	No	None	None	Not at all	None	2	Not at risk
Northren	65-69	75	1.55	31.2175	Obese	Female	Married	Primary	Not Employee	DM + HTN	Yes	2	No	None	None	Not at all	None	3	Not at risk
Northren	65-69	83	1.64	30.8596	Obese	Male	Married	Middle	Not Employee	DM	Yes	1	No	None	None	Not at all	None	0	Not at risk
Northren	65-69	98	1.55	40.7908	Obese	Female	Married	Illiterate	Not Employee	None	Yes	4	No	None	None	Somewhat	None	8	At risk
Northren	65-69	60	1.75	19.5918	Normal weight	Male	Married	University	Not Employee	DM	Yes	4	Yes	3 times and more	15-30 min	Somewhat	1-2 times	2	Not at risk
Northren	65-69	76	1.65	27.9155	Overweight	Male	Married	High	Not Employee	HTN	Yes	1	No	None	None	Not at all	None	1	Not at risk
Northren	65-69	85	1.75	27.7551	Overweight	Male	Married	Primary	Military	DM + HTN	Yes	3	Yes	3 times and more	15-30 min	Not at all	None	7	Not at risk
Southren	70-74	75	1.75	24.4898	Normal weight	Male	Married	Middle	Not Employee	DM + HTN	Yes	5 and more	No	None	None	Somewhat	1-2 times	8	At risk
Northren	70-74	80	1.55	33.2986	Obese	Male	Married	Illiterate	Not Employee	DM + HTN	Yes	2	No	None	None	Somewhat	None	6	Not at risk
Westren	65-69	60	1.58	24.0346	Normal weight	Female	Married	Illiterate	Not Employee	HTN	Yes	1	No	None	None	Fairly afraid	None	4	Not at risk
Southren	65-69	100	1.6	39.0625	Obese	Female	Married	Primary	Not Employee	DM + HTN	Yes	5 and more	No	None	None	Very afraid	3-4 times	11	At risk
Northren	70-74	70	1.69	24.5089	Normal weight	Male	Married	Middle	Not Employee	HTN	Yes	1	No	None	None	Not at all	None	1	Not at risk
Northren	65-69	85	1.66	30.8463	Obese	Male	Married	Primary	Not Employee	HTN	Yes	2	No	None	None	Not at all	None	4	Not at risk
Northren	70-74	64	1.57	25.9645	Overweight	Male	Married	University	Not Employee	DM + HTN	Yes	3	No	None	None	Fairly afraid	None	9	At risk
Southren	70-74	60	1.63	22.5827	Normal weight	Male	Divorced	Illiterate	Military	DM + HTN	Yes	5 and more	No	None	None	Somewhat	1-2 times	8	At risk
Southren	65-69	160	1.7	55.3633	Obese	Male	Married	Middle	Military	HTN	Yes	1	Yes	1-2 times	15-30 min	Somewhat	1-2 times	6	Not at risk
Northren	65-69	85	1.55	35.3798	Obese	Female	Widow	Illiterate	Trading	DM + HTN	Yes	3	No	None	None	Not at all	1-2 times	9	At risk
Northren	70-74	68	1.75	22.2041	Normal weight	Male	Married	High	Not Employee	HTN	Yes	5 and more	No	None	None	Somewhat	3-4 times	9	At risk
Westren	75-79	80	1.69	28.0102	Overweight	Male	Married	University	Not Employee	DM + HTN	Yes	4	Yes	1-2 times	15-30 min	Not at all	None	8	At risk
Northren	70-74	80	1.6	31.25	Obese	Female	Married	Illiterate	Not Employee	DM + HTN	Yes	5 and more	No	None	None	Fairly afraid	1-2 times	7	Not at risk
Northren	65-69	80	1.6	31.25	Obese	Male	Married	Middle	Not Employee	HTN	No	0	No	None	None	Somewhat	1-2 times	7	Not at risk
Central	65-69	70	1.6	27.3437	Overweight	Female	Not Revealed	Middle	Administration	DM + HTN	Yes	5 and more	Yes	1-2 times	15-30 min	Not at all	1-2 times	6	Not at risk
Westren	65-69	50	1.53	21.3593	Normal weight	Female	Married	University	Not Employee	None	No	0	Yes	3 times and more	15-30 min	Not at all	None	0	Not at risk
Westren	65-69	87	1.6	33.9844	Obese	Female	Married	University	Education	DM + HTN	Yes	2	Yes	3 times and more	15-30 min	Somewhat	1-2 times	8	At risk
Westren	65-69	79	1.5	35.1111	Obese	Female	Widow	High	Not Employee	HTN	No	0	No	None	None	Somewhat	1-2 times	9	At risk
Westren	65-69	75	1.64	27.8852	Overweight	Female	Married	Primary	Not Employee	DM + HTN	Yes	2	Yes	1-2 times	30-60 min	Not at all	None	1	Not at risk
Westren	65-69	70	1.63	26.3465	Overweight	Female	Divorced	Illiterate	Not Employee	DM	Yes	2	Yes	3 times and more	>60 min	Somewhat	None	6	Not at risk
Westren	65-69	75	1.55	31.2175	Obese	Female	Widow	Illiterate	Not Employee	HTN	Yes	2	Yes	3 times and more	30-60 min	Fairly afraid	None	8	At risk
Eastren	65-69	75	1.68	26.5731	Overweight	Male	Married	Illiterate	Military	None	No	0	Yes	1-2 times	15-30 min	Not at all	None	1	Not at risk
Northren	70-74	80	1.67	28.6851	Overweight	Female	Married	University	Education	HTN	Yes	2	No	None	None	Somewhat	1-2 times	3	Not at risk
Northren	75-79	90	1.66	32.6608	Obese	Female	Married	Primary	Not Employee	DM + HTN	Yes	4	No	None	None	Fairly afraid	1-2 times	9	At risk
Southren	75-79	85	1.65	31.2213	Obese	Female	Married	Middle	Not Employee	DM	Yes	3	No	None	None	Very afraid	1-2 times	9	At risk
Northren	70-74	90	1.55	37.461	Obese	Female	Married	Illiterate	Not Employee	None	No	0	No	None	None	Somewhat	None	0	Not at risk
Northren	70-74	75	1.7	25.9516	Overweight	Male	Married	Middle	Not Employee	None	No	0	No	None	None	Somewhat	None	5	Not at risk
Westren	70-74	88	1.6	34.375	Obese	Female	Married	Middle	Not Employee	DM + HTN	Yes	3	No	None	None	Very afraid	1-2 times	7	Not at risk
Northren	80 and older	55	1.8	16.9753	Underweight	Male	Married	High	Not Employee	DM	Yes	3	No	None	None	Somewhat	None	0	Not at risk
Northren	75-79	85	1.52	36.7902	Obese	Female	Married	Middle	Not Employee	DM + HTN	Yes	3	No	None	None	Somewhat	None	2	Not at risk
Northren	70-74	79	1.65	29.0174	Overweight	Female	Married	Primary	Not Employee	DM	Yes	3	Yes	1-2 times	15-30 min	Somewhat	None	3	Not at risk
Northren	70-74	65	1.75	21.2245	Normal weight	Female	Married	Primary	Not Employee	HTN	Yes	1	Yes	3 times and more	15-30 min	Somewhat	None	6	Not at risk
Central	65-69	101	1.75	32.9796	Obese	Female	Married	Middle	Not Employee	None	Yes	1	Yes	3 times and more	30-60 min	Not at all	1-2 times	3	Not at risk
Northren	70-74	91	1.45	43.2818	Obese	Female	Married	Primary	Not Employee	DM	Yes	1	No	None	None	Somewhat	1-2 times	5	Not at risk
Northren	65-69	80	1.6	31.25	Obese	Male	Married	Primary	Not Employee	DM	Yes	1	No	None	None	Somewhat	1-2 times	5	Not at risk
Northren	70-74	159	1.9	44.0443	Obese	Male	Married	University	Not Employee	DM + HTN	Yes	2	No	None	None	Very afraid	3-4 times	12	At risk
Eastren	75-79	90	1.66	32.6608	Obese	Female	Married	Primary	Not Employee	DM + HTN	Yes	5 and more	No	None	None	Fairly afraid	5 times	9	At risk
Northren	75-79	76	1.58	30.4438	Obese	Female	Married	Middle	Not Employee	DM	Yes	2	Yes	1-2 times	15-30 min	Not at all	None	1	Not at risk
Eastren	65-69	70	1.6	27.3437	Overweight	Female	Married	Illiterate	Not Employee	None	Yes	2	No	None	None	Somewhat	None	4	Not at risk
Central	65-69	80	1.58	32.0461	Obese	Female	Married	High	Not Employee	None	Yes	1	Yes	1-2 times	30-60 min	Somewhat	None	6	Not at risk
Central	65-69	60	1.52	25.9695	Overweight	Female	Married	Primary	Not Employee	HTN	Yes	5 and more	No	None	None	Fairly afraid	1-2 times	3	Not at risk
Northren	70-74	81	1.67	29.0437	Overweight	Male	Married	High	Education	DM + HTN	Yes	4	Yes	1-2 times	30-60 min	Fairly afraid	3-4 times	9	At risk
Northren	70-74	56	1.48	25.5661	Overweight	Female	Married	Primary	Not Employee	DM	Yes	1	Yes	3 times and more	15-30 min	Not at all	None	2	Not at risk
Northren	70-74	71	1.67	25.4581	Overweight	Male	Married	High	Trading	HTN	Yes	3	Yes	1-2 times	15-30 min	Somewhat	1-2 times	6	Not at risk
Southren	65-69	60	1.65	22.0386	Normal weight	Male	Married	Primary	Military	None	Yes	3	Yes	3 times and more	15-30 min	Fairly afraid	None	1	Not at risk
Southren	65-69	80	1.5	35.5556	Obese	Female	Married	University	Education	None	No	0	Yes	3 times and more	30-60 min	Somewhat	1-2 times	3	Not at risk
Northren	75-79	73	1.7	25.2595	Overweight	Male	Widow	Illiterate	Administration	None	Yes	1	Yes	1-2 times	15-30 min	Not at all	None	3	Not at risk
Southren	65-69	59	1.55	24.5578	Normal weight	Female	Married	Primary	Not Employee	None	No	0	Yes	3 times and more	>60 min	Not at all	None	1	Not at risk
Northren	65-69	55	1.61	21.2183	Normal weight	Male	Married	High	Military	DM + HTN	Yes	3	Yes	3 times and more	15-30 min	Not at all	None	2	Not at risk
Southren	75-79	76	1.58	30.4438	Obese	Female	Married	Illiterate	Not Employee	None	Yes	3	No	None	None	Somewhat	None	10	At risk
Southren	65-69	60	1.55	24.974	Overweight	Female	Married	Primary	Not Employee	DM + HTN	Yes	4	Yes	3 times and more	15-30 min	Not at all	None	4	Not at risk
Northren	65-69	109	1.6	42.5781	Obese	Female	Married	Primary	Administration	DM	Yes	2	Yes	3 times and more	15-30 min	Somewhat	None	2	Not at risk
Northren	65-69	82	1.52	35.4917	Obese	Female	Widow	Primary	Trading	DM	Yes	4	Yes	3 times and more	15-30 min	Not at all	None	3	Not at risk
Northren	65-69	65	1.5	28.8889	Overweight	Female	Married	Primary	Not Employee	DM + HTN	Yes	4	Yes	3 times and more	15-30 min	Somewhat	1-2 times	9	At risk
Northren	65-69	60	1.6	23.4375	Normal weight	Female	Married	Primary	Not Employee	DM	Yes	3	No	None	None	Not at all	None	2	Not at risk
Westren	65-69	68	1.65	24.977	Overweight	Female	Widow	Illiterate	Trading	DM	Yes	1	Yes	1-2 times	15-30 min	Not at all	1-2 times	2	Not at risk
Northren	65-69	95	1.6	37.1094	Obese	Female	Married	Middle	Not Employee	None	No	0	Yes	1-2 times	30-60 min	Not at all	None	3	Not at risk
Northren	65-69	75	1.6	29.2969	Overweight	Female	Married	Illiterate	Administration	DM	Yes	2	No	None	None	Not at all	None	4	Not at risk
Northren	65-69	74	1.65	27.1809	Overweight	Female	Divorced	Primary	Not Employee	None	No	0	Yes	3 times and more	15-30 min	Not at all	None	5	Not at risk
Northren	65-69	80	1.55	33.2986	Obese	Female	Widow	Illiterate	Not Employee	HTN	Yes	2	No	None	None	Somewhat	1-2 times	8	At risk
Eastren	70-74	60	1.65	22.0386	Normal weight	Male	Married	High	Administration	HTN	Yes	3	Yes	1-2 times	15-30 min	Somewhat	1-2 times	8	At risk
Eastren	80 and older	89	1.57	36.1069	Obese	Female	Married	Illiterate	Not Employee	DM + HTN	Yes	3	No	None	None	Somewhat	1-2 times	10	At risk
Northren	65-69	75	1.59	29.6665	Overweight	Female	Married	Illiterate	Not Employee	DM	Yes	1	No	None	None	Somewhat	1-2 times	7	Not at risk
Northren	75-79	64	1.48	29.2184	Overweight	Female	Widow	Illiterate	Not Employee	DM + HTN	Yes	4	No	None	None	Fairly afraid	3-4 times	12	At risk
Northren	65-69	60	1.52	25.9695	Overweight	Female	Widow	Primary	Not Employee	DM + HTN	Yes	5 and more	Yes	3 times and more	15-30 min	Not at all	None	2	Not at risk
Northren	70-74	55	1.5	24.4444	Normal weight	Female	Married	Illiterate	Not Employee	HTN	Yes	1	Yes	1-2 times	15-30 min	Somewhat	1-2 times	9	At risk
Westren	65-69	78	1.51	34.209	Obese	Female	Widow	Primary	Not Employee	None	No	0	Yes	1-2 times	15-30 min	Not at all	None	2	Not at risk
Northren	70-74	84	1.66	30.4834	Obese	Female	Widow	Illiterate	Not Employee	None	No	0	No	None	None	Fairly afraid	1-2 times	9	At risk
Northren	75-79	60	1.55	24.974	Overweight	Female	Widow	Illiterate	Not Employee	DM + HTN	Yes	4	No	None	None	Very afraid	1-2 times	11	At risk
Northren	65-69	70	1.6	27.3437	Overweight	Male	Married	Middle	Military	DM	Yes	1	Yes	3 times and more	>60 min	Not at all	None	5	Not at risk
Northren	65-69	85	1.62	32.3884	Obese	Female	Married	Illiterate	Administration	DM + HTN	Yes	2	No	None	None	Not at all	None	7	Not at risk
Northren	70-74	65	1.58	26.0375	Overweight	Female	Married	Illiterate	Not Employee	None	No	0	No	None	None	Somewhat	None	8	At risk
Northren	70-74	65	1.55	27.0552	Overweight	Female	Married	Primary	Not Employee	DM	Yes	2	Yes	3 times and more	15-30 min	Very afraid	1-2 times	12	At risk
Southren	65-69	71	1.5	31.5556	Obese	Female	Married	Illiterate	Not Employee	None	Yes	1	Yes	1-2 times	30-60 min	Not at all	None	2	Not at risk
Southren	70-74	75	1.75	24.4898	Normal weight	Male	Married	Middle	Military	HTN	Yes	1	Yes	3 times and more	30-60 min	Not at all	None	3	Not at risk
Northren	70-74	66	1.55	27.4714	Overweight	Female	Married	Illiterate	Not Employee	DM + HTN	Yes	1	Yes	1-2 times	30-60 min	Not at all	None	5	Not at risk
Westren	65-69	74	1.66	26.8544	Overweight	Female	Married	University	Not Employee	DM + HTN	Yes	3	Yes	1-2 times	15-30 min	Fairly afraid	None	1	Not at risk
Westren	75-79	85	1.6	33.2031	Obese	Male	Married	University	Administration	DM	Yes	2	No	None	None	Somewhat	1-2 times	12	At risk
Westren	70-74	95	1.56	39.0368	Obese	Female	Married	Middle	Not Employee	HTN	Yes	3	No	None	None	Fairly afraid	3-4 times	9	At risk
Westren	75-79	80	1.6	31.25	Obese	Male	Married	University	Education	DM	Yes	4	No	None	None	Very afraid	1-2 times	10	At risk
Northren	70-74	80	1.67	28.6851	Overweight	Male	Married	Middle	Not Employee	DM + HTN	Yes	2	No	None	None	Not at all	None	1	Not at risk
Northren	70-74	65	1.73	21.7181	Normal weight	Male	Married	High	Not Employee	HTN	Yes	2	No	None	None	Not at all	None	4	Not at risk
Northren	65-69	57	1.54	24.0344	Normal weight	Female	Married	Illiterate	Not Employee	HTN	Yes	3	No	None	None	Not at all	None	1	Not at risk
Westren	70-74	80	1.7	27.6817	Overweight	Female	Married	High	Not Employee	DM + HTN	Yes	4	Yes	1-2 times	15-30 min	Somewhat	None	3	Not at risk
Northren	70-74	60	1.54	25.2994	Overweight	Female	Married	Illiterate	Not Employee	HTN	Yes	1	No	None	None	Not at all	None	0	Not at risk
Northren	65-69	57	1.55	23.7253	Normal weight	Male	Married	Middle	Not Employee	None	No	0	Yes	3 times and more	30-60 min	Not at all	None	3	Not at risk
Northren	65-69	51	1.6	19.9219	Normal weight	Female	Married	Primary	Administration	DM + HTN	Yes	4	No	None	None	Somewhat	3-4 times	7	Not at risk
Southren	80 and older	70	1.5	31.1111	Obese	Female	Married	Illiterate	Not Employee	HTN	Yes	5 and more	No	None	None	Somewhat	None	3	Not at risk
Northren	65-69	74	1.61	28.5483	Overweight	Male	Married	University	Military	DM + HTN	Yes	5 and more	Yes	3 times and more	15-30 min	Somewhat	None	5	Not at risk
Northren	65-69	80	1.65	29.3848	Overweight	Female	Married	Illiterate	Not Employee	None	No	0	No	None	None	Not at all	1-2 times	6	Not at risk
Northren	65-69	70	1.8	21.6049	Normal weight	Male	Married	High	Not Employee	DM	Yes	3	No	None	None	Somewhat	1-2 times	9	At risk
Central	70-74	77	1.62	29.34	Overweight	Female	Married	Primary	Not Employee	DM + HTN	Yes	2	No	None	None	Not at all	None	6	Not at risk
Northren	70-74	68	1.53	29.0487	Overweight	Female	Married	Illiterate	Not Employee	DM + HTN	Yes	3	No	None	None	Somewhat	3-4 times	12	At risk
Northren	65-69	84	1.7	29.0657	Overweight	Male	Married	University	Education	DM	Yes	1	Yes	3 times and more	15-30 min	Not at all	None	2	Not at risk
Southren	70-74	75	1.75	24.4898	Normal weight	Female	Widow	Illiterate	Not Employee	DM + HTN	Yes	5 and more	No	None	None	Somewhat	None	12	At risk
Northren	80 and older	64	1.58	25.6369	Overweight	Female	Married	Middle	Not Employee	DM	Yes	1	No	None	None	Somewhat	1-2 times	9	At risk
Northren	65-69	73	1.64	27.1416	Overweight	Male	Divorced	Middle	Military	None	No	0	Yes	3 times and more	30-60 min	Not at all	None	1	Not at risk
Eastren	70-74	78	1.76	25.1808	Overweight	Male	Married	Middle	Military	HTN	Yes	1	Yes	1-2 times	30-60 min	Somewhat	None	1	Not at risk
Northren	65-69	71	1.6	27.7344	Overweight	Female	Married	University	Education	None	No	0	Yes	3 times and more	30-60 min	Somewhat	3-4 times	5	Not at risk
Northren	65-69	78	1.56	32.0513	Obese	Female	Married	Illiterate	Not Employee	DM	Yes	1	Yes	1-2 times	15-30 min	Somewhat	None	3	Not at risk
Northren	65-69	64	1.63	24.0882	Normal weight	Female	Married	University	Education	None	No	0	Yes	3 times and more	30-60 min	Somewhat	1-2 times	4	Not at risk
Southren	65-69	67	1.56	27.5312	Overweight	Female	Married	Illiterate	Not Employee	DM + HTN	Yes	4	No	None	None	Fairly afraid	3-4 times	12	At risk
Westren	70-74	80	1.62	30.4832	Obese	Female	Widow	Illiterate	Trading	None	No	0	Yes	1-2 times	30-60 min	Somewhat	1-2 times	10	At risk
Northren	80 and older	105	1.55	43.7045	Obese	Female	Widow	Illiterate	Not Employee	HTN	Yes	3	No	None	None	Fairly afraid	None	12	At risk
Northren	70-74	80	1.68	28.3447	Overweight	Male	Married	University	Military	DM + HTN	Yes	2	Yes	3 times and more	15-30 min	Somewhat	None	5	Not at risk
Westren	65-69	57	1.54	24.0344	Normal weight	Female	Married	Middle	Not Employee	None	Yes	1	Yes	1-2 times	15-30 min	Somewhat	1-2 times	4	Not at risk
Northren	70-74	72	1.63	27.0993	Overweight	Male	Married	Middle	Administration	None	No	0	Yes	1-2 times	15-30 min	Not at all	None	2	Not at risk
Southren	65-69	55	1.5	24.4444	Normal weight	Female	Widow	Primary	Not Employee	DM	Yes	1	No	None	None	Somewhat	None	3	Not at risk
Northren	75-79	67	1.62	25.5296	Overweight	Male	Married	Middle	Education	HTN	Yes	1	No	None	None	Somewhat	1-2 times	7	Not at risk
Northren	65-69	65	1.54	27.4077	Overweight	Female	Divorced	University	Health	DM	Yes	1	No	None	None	Not at all	None	2	Not at risk
Northren	65-69	78	1.64	29.0006	Overweight	Female	Married	Middle	Not Employee	None	No	0	No	None	None	Somewhat	None	4	Not at risk
Northren	70-74	67	1.5	29.7778	Overweight	Female	Widow	Primary	Not Employee	DM + HTN	Yes	2	No	None	None	Fairly afraid	1-2 times	10	At risk
Northren	65-69	55	1.56	22.6003	Normal weight	Female	Married	Middle	Military	HTN	Yes	1	No	None	None	Somewhat	None	5	Not at risk
Northren	75-79	87	1.57	35.2955	Obese	Female	Widow	Middle	Not Employee	None	No	0	No	None	None	Not at all	None	3	Not at risk
Northren	65-69	76	1.65	27.9155	Overweight	Male	Married	University	Administration	None	No	0	No	None	None	Not at all	1-2 times	6	Not at risk
Northren	70-74	56	1.52	24.2382	Normal weight	Female	Married	Middle	Not Employee	DM	Yes	1	No	None	None	Somewhat	None	6	Not at risk
Northren	75-79	64	1.67	22.9481	Normal weight	Male	Married	High	Education	DM + HTN	Yes	3	No	None	None	Fairly afraid	1-2 times	9	At risk
Northren	65-69	60	1.58	24.0346	Normal weight	Female	Married	Primary	Not Employee	None	No	0	No	None	None	Not at all	None	3	Not at risk
Northren	75-79	58	1.57	23.5304	Normal weight	Female	Married	High	Administration	None	No	0	No	None	None	Not at all	None	8	At risk
Westren	70-74	179	1.71	61.2154	Obese	Male	Married	University	Education	DM	Yes	1	Yes	3 times and more	15-30 min	Not at all	None	0	Not at risk
Northren	65-69	75	1.76	24.2123	Normal weight	Male	Married	University	Administration	None	Yes	1	Yes	3 times and more	15-30 min	Not at all	None	0	Not at risk
Westren	65-69	56	1.55	23.3091	Normal weight	Female	Married	Illiterate	Not Employee	DM	Yes	2	Yes	3 times and more	15-30 min	Somewhat	None	1	Not at risk
Westren	70-74	90	1.65	33.0579	Obese	Male	Married	Illiterate	Not Employee	DM + HTN	Yes	4	Yes	1-2 times	15-30 min	Somewhat	None	7	Not at risk
Northren	80 and older	85	1.6	33.2031	Obese	Male	Married	Middle	Military	DM + HTN	Yes	5 and more	No	None	None	Somewhat	1-2 times	10	At risk
Northren	75-79	72	1.5	32	Obese	Female	Married	Illiterate	Not Employee	DM	Yes	2	Yes	3 times and more	30-60 min	Not at all	None	4	Not at risk
Northren	70-74	64	1.52	27.7008	Overweight	Female	Widow	Primary	Not Employee	DM + HTN	Yes	5 and more	Yes	1-2 times	15-30 min	Somewhat	1-2 times	12	At risk
Northren	70-74	60	1.54	25.2994	Overweight	Female	Widow	Primary	Not Employee	DM + HTN	Yes	5 and more	Yes	3 times and more	15-30 min	Very afraid	None	10	At risk
Northren	65-69	75	1.74	24.7721	Normal weight	Male	Married	Middle	Military	HTN	Yes	1	Yes	3 times and more	15-30 min	Not at all	None	0	Not at risk
Northren	65-69	86	1.57	34.8899	Obese	Female	Married	Primary	Not Employee	DM	Yes	2	No	None	None	Somewhat	1-2 times	8	At risk
Westren	70-74	89	1.76	28.7319	Overweight	Male	Married	High	Military	DM + HTN	Yes	2	Yes	1-2 times	15-30 min	Somewhat	1-2 times	6	Not at risk
Northren	65-69	49	1.55	20.3954	Normal weight	Female	Married	Middle	Not Employee	DM	Yes	2	Yes	3 times and more	15-30 min	Not at all	None	1	Not at risk
Westren	70-74	80	1.7	27.6817	Overweight	Male	Married	Primary	Not Employee	DM	Yes	2	No	None	None	Not at all	None	7	Not at risk
Northren	75-79	89	1.68	31.5334	Obese	Male	Married	Primary	Not Employee	DM + HTN	Yes	3	No	None	None	Somewhat	None	7	Not at risk
Northren	65-69	60	1.76	19.3698	Normal weight	Female	Married	Middle	Not Employee	HTN	Yes	4	No	None	None	Not at all	1-2 times	6	Not at risk
Northren	70-74	76	1.64	28.257	Overweight	Female	Widow	Illiterate	Not Employee	HTN	Yes	1	No	None	None	Somewhat	None	4	Not at risk
Westren	65-69	88	1.69	30.8112	Obese	Male	Married	High	Military	DM + HTN	Yes	3	No	None	None	Somewhat	1-2 times	10	At risk
Northren	65-69	76	1.7	26.2976	Overweight	Male	Married	Middle	Administration	DM	Yes	2	Yes	1-2 times	30-60 min	Somewhat	1-2 times	10	At risk
Westren	65-69	60	1.77	19.1516	Normal weight	Female	Married	Illiterate	Not Employee	DM	Yes	4	Yes	1-2 times	15-30 min	Somewhat	1-2 times	8	At risk
Westren	65-69	90	1.65	33.0579	Obese	Male	Married	Middle	Not Employee	HTN	Yes	2	No	None	None	Not at all	None	2	Not at risk
Northren	65-69	69	1.6	26.9531	Overweight	Female	Widow	Illiterate	Not Employee	HTN	Yes	2	Yes	3 times and more	30-60 min	Somewhat	None	4	Not at risk
Westren	65-69	77	1.69	26.9598	Overweight	Male	Married	University	Education	None	No	0	No	None	None	Somewhat	None	5	Not at risk
Westren	65-69	72	1.76	23.2438	Normal weight	Male	Married	High	Administration	None	No	0	No	None	None	Fairly afraid	1-2 times	7	Not at risk
Westren	70-74	83	1.65	30.4867	Obese	Female	Married	High	Education	DM + HTN	Yes	2	No	None	None	Very afraid	1-2 times	9	At risk
Westren	75-79	86	1.7	29.7578	Overweight	Male	Married	Middle	Health	DM + HTN	Yes	2	No	None	None	Somewhat	None	6	Not at risk
Westren	70-74	67	1.7	23.1834	Normal weight	Male	Married	High	Military	None	No	0	No	None	None	Fairly afraid	1-2 times	9	At risk
Westren	65-69	70	1.69	24.5089	Normal weight	Male	Married	University	Education	HTN	Yes	1	Yes	3 times and more	30-60 min	Somewhat	1-2 times	6	Not at risk
Westren	65-69	64	1.67	22.9481	Normal weight	Male	Married	Middle	Military	None	No	0	No	None	None	Very afraid	1-2 times	10	At risk
Westren	70-74	88	1.73	29.4029	Overweight	Male	Widow	Middle	Not Employee	DM + HTN	Yes	3	No	None	None	Fairly afraid	1-2 times	10	At risk
Westren	75-79	65	1.69	22.7583	Normal weight	Male	Widow	Primary	Not Employee	DM + HTN	Yes	3	No	None	None	Very afraid	3-4 times	12	At risk
Westren	70-74	88	1.69	30.8112	Obese	Male	Married	University	Military	DM	Yes	1	No	None	None	Somewhat	1-2 times	6	Not at risk
Westren	65-69	66	1.69	23.1084	Normal weight	Male	Married	University	Education	None	No	0	No	None	None	Not at all	None	3	Not at risk
Westren	65-69	68	1.67	24.3824	Normal weight	Female	Married	University	Education	None	No	0	Yes	3 times and more	30-60 min	Very afraid	3-4 times	10	At risk
Westren	70-74	84	1.73	28.0664	Overweight	Male	Married	University	Education	DM	Yes	2	Yes	3 times and more	30-60 min	Somewhat	None	4	Not at risk
Westren	75-79	70	1.69	24.5089	Normal weight	Male	Widow	Illiterate	Not Employee	DM + HTN	Yes	4	No	None	None	Very afraid	3-4 times	13	At risk
Westren	65-69	58	1.6	22.6562	Normal weight	Female	Married	University	Health	None	No	0	Yes	1-2 times	15-30 min	Somewhat	1-2 times	5	Not at risk
Westren	65-69	89	1.69	31.1614	Obese	Female	Married	University	Health	None	No	0	No	None	None	Fairly afraid	None	5	Not at risk
Westren	65-69	65	1.67	23.3067	Normal weight	Female	Married	University	Health	DM	Yes	1	No	None	None	Fairly afraid	1-2 times	8	At risk
Westren	80 and older	64	1.69	22.4082	Normal weight	Male	Widow	Primary	Trading	DM + HTN	Yes	5 and more	No	None	None	Very afraid	3-4 times	12	At risk
Westren	70-74	79	1.7	27.3356	Overweight	Male	Married	University	Military	None	No	0	Yes	3 times and more	30-60 min	Not at all	None	2	Not at risk
Southren	75-79	60	1.67	21.5139	Normal weight	Male	Widow	Middle	Military	DM + HTN	Yes	5 and more	No	None	None	Very afraid	5 times	12	At risk
Southren	75-79	80	1.65	29.3848	Overweight	Female	Widow	Primary	Not Employee	DM + HTN	Yes	3	No	None	None	Fairly afraid	1-2 times	6	Not at risk
Southren	65-69	64	1.65	23.5078	Normal weight	Female	Married	University	Education	None	Yes	2	No	None	None	Somewhat	None	3	Not at risk
Southren	70-74	55	1.66	19.9594	Normal weight	Male	Married	University	Military	DM + HTN	Yes	3	Yes	3 times and more	30-60 min	Somewhat	None	2	Not at risk
Southren	70-74	80	1.69	28.0102	Overweight	Male	Married	Middle	Health	DM + HTN	Yes	2	No	None	None	Somewhat	None	2	Not at risk
Southren	70-74	84	1.55	34.9636	Obese	Female	Married	High	Education	DM + HTN	Yes	3	No	None	None	Fairly afraid	None	6	Not at risk
Southren	80 and older	53	1.56	21.7784	Normal weight	Female	Widow	Illiterate	Not Employee	DM + HTN	Yes	5 and more	No	None	None	Very afraid	3-4 times	11	At risk
Southren	70-74	87	1.6	33.9844	Obese	Female	Married	Illiterate	Not Employee	None	No	0	No	None	None	Somewhat	1-2 times	7	Not at risk
Southren	65-69	80	1.73	26.7299	Overweight	Male	Married	University	Health	None	Yes	2	No	None	None	Fairly afraid	1-2 times	9	At risk
Southren	65-69	73	1.56	29.9967	Obese	Male	Married	High	Health	None	No	0	Yes	1-2 times	15-30 min	Somewhat	None	3	Not at risk
Southren	65-69	70	1.53	29.903	Obese	Male	Married	Primary	Trading	DM + HTN	Yes	5 and more	No	None	None	Very afraid	5 times	14	At risk
Southren	70-74	59	1.5	26.2222	Overweight	Male	Married	High	Administration	DM + HTN	Yes	3	No	None	None	Fairly afraid	1-2 times	9	At risk
Westren	70-74	76	1.69	26.6097	Overweight	Male	Married	Primary	Military	None	No	0	No	None	None	Somewhat	1-2 times	5	Not at risk
Westren	70-74	80	1.7	27.6817	Overweight	Male	Married	High	Military	DM + HTN	Yes	5 and more	No	None	None	Very afraid	3-4 times	14	At risk
Westren	75-79	60	1.59	23.7332	Normal weight	Male	Married	High	Education	None	Yes	2	No	None	None	Very afraid	1-2 times	11	At risk
Westren	70-74	84	1.61	32.4062	Obese	Female	Widow	Middle	Education	DM + HTN	Yes	5 and more	No	None	None	Very afraid	5 times	14	At risk
Westren	70-74	104	1.7	35.9862	Obese	Male	Married	High	Administration	DM + HTN	Yes	5 and more	No	None	None	Very afraid	3-4 times	14	At risk
Westren	65-69	83	1.6	32.4219	Obese	Female	Married	Middle	Not Employee	DM + HTN	Yes	4	No	None	None	Fairly afraid	3-4 times	10	At risk
Westren	65-69	65	1.57	26.3702	Overweight	Female	Married	University	Education	HTN	Yes	2	Yes	3 times and more	30-60 min	Not at all	1-2 times	7	Not at risk
Westren	65-69	92	1.69	32.2118	Obese	Male	Married	University	Education	DM + HTN	Yes	5 and more	Yes	3 times and more	>60 min	Fairly afraid	3-4 times	10	At risk
Westren	65-69	90	1.67	32.2708	Obese	Male	Married	High	Health	HTN	Yes	3	No	None	None	Very afraid	5 times	12	At risk
Westren	65-69	72	1.69	25.2092	Overweight	Male	Married	Middle	Military	None	No	0	No	None	None	Not at all	None	2	Not at risk
Westren	75-79	60	1.7	20.7612	Normal weight	Male	Widow	Primary	Trading	DM + HTN	Yes	4	No	None	None	Fairly afraid	3-4 times	13	At risk
Westren	65-69	104	1.66	37.7413	Obese	Female	Married	University	Education	None	No	0	Yes	3 times and more	30-60 min	Fairly afraid	3-4 times	10	At risk
Westren	65-69	88	1.57	35.7012	Obese	Female	Single	University	Education	HTN	Yes	5 and more	No	None	None	Very afraid	5 times	11	At risk
Eastren	65-69	110	1.7	38.0623	Obese	Male	Married	University	Education	DM + HTN	Yes	5 and more	Yes	3 times and more	15-30 min	Very afraid	5 times	14	At risk
Eastren	65-69	80	1.57	32.4557	Obese	Female	Married	University	Education	DM	Yes	2	Yes	3 times and more	15-30 min	Somewhat	None	4	Not at risk
Eastren	70-74	71	1.69	24.8591	Normal weight	Male	Widow	High	Military	DM + HTN	Yes	3	No	None	None	Fairly afraid	1-2 times	10	At risk
Westren	80 and older	61	1.66	22.1367	Normal weight	Male	Widow	Illiterate	Trading	DM + HTN	Yes	5 and more	No	None	None	Very afraid	3-4 times	10	At risk
Westren	65-69	74	1.67	26.5338	Overweight	Male	Married	High	Administration	DM + HTN	Yes	4	No	None	None	Very afraid	1-2 times	11	At risk
Westren	70-74	70	1.73	23.3887	Normal weight	Male	Married	High	Health	HTN	Yes	3	No	None	None	Fairly afraid	None	7	Not at risk
Westren	75-79	80	1.71	27.3588	Overweight	Male	Widow	Middle	Military	DM + HTN	Yes	3	No	None	None	Very afraid	None	7	Not at risk
Westren	65-69	60	1.7	20.7612	Normal weight	Male	Married	University	Education	None	No	0	No	None	None	Not at all	1-2 times	4	Not at risk
Westren	65-69	88	1.72	29.7458	Overweight	Male	Married	University	Health	None	No	0	Yes	3 times and more	30-60 min	Somewhat	None	2	Not at risk
Westren	70-74	74	1.67	26.5338	Overweight	Male	Married	University	Military	DM + HTN	Yes	5 and more	Yes	1-2 times	30-60 min	Somewhat	1-2 times	8	At risk
Westren	70-74	74	1.69	25.9095	Overweight	Male	Married	University	Military	DM + HTN	Yes	5 and more	Yes	1-2 times	30-60 min	Somewhat	1-2 times	7	Not at risk
Westren	65-69	65	1.67	23.3067	Normal weight	Female	Married	University	Education	None	No	0	Yes	3 times and more	>60 min	Not at all	None	2	Not at risk
Westren	65-69	55	1.65	20.202	Normal weight	Female	Married	University	Education	None	No	0	Yes	3 times and more	>60 min	Not at all	None	2	Not at risk
Westren	70-74	80	1.64	29.7442	Overweight	Female	Married	University	Education	DM + HTN	Yes	5 and more	Yes	3 times and more	>60 min	Somewhat	None	3	Not at risk
Westren	65-69	85	1.66	30.8463	Obese	Female	Married	University	Education	None	No	0	No	None	None	Not at all	None	5	Not at risk
Southren	70-74	82	1.65	30.1194	Obese	Male	Married	Illiterate	Military	DM + HTN	No	0	No	None	None	Fairly afraid	1-2 times	10	At risk
Southren	65-69	75	1.66	27.2173	Overweight	Female	Married	Primary	Not Employee	DM	Yes	3	No	None	None	Somewhat	1-2 times	10	At risk
Southren	65-69	85	1.68	30.1162	Obese	Male	Married	Primary	Not Employee	HTN	Yes	2	Yes	3 times and more	15-30 min	Not at all	None	1	Not at risk
Southren	70-74	58	1.65	21.3039	Normal weight	Male	Married	Primary	Military	None	No	0	No	None	None	Somewhat	None	3	Not at risk
Southren	65-69	58	1.6	22.6562	Normal weight	Female	Married	Illiterate	Not Employee	None	No	0	No	None	None	Somewhat	1-2 times	3	Not at risk
Westren	70-74	87	1.73	29.0688	Overweight	Male	Married	University	Education	DM	Yes	1	No	None	None	Somewhat	1-2 times	8	At risk
Westren	65-69	103	1.7	35.6401	Obese	Male	Married	University	Health	DM + HTN	Yes	4	No	None	None	Fairly afraid	None	9	At risk
Westren	65-69	80	1.57	32.4557	Obese	Female	Married	High	Administration	None	No	0	No	None	None	Somewhat	None	4	Not at risk
Westren	65-69	66	1.55	27.4714	Overweight	Female	Married	University	Education	None	No	0	No	None	None	Not at all	None	2	Not at risk
Westren	65-69	78	1.7	26.9896	Overweight	Male	Married	High	Military	None	No	0	No	None	None	Somewhat	None	4	Not at risk
Southren	65-69	72	1.6	28.125	Overweight	Male	Married	University	Education	DM + HTN	Yes	5 and more	Yes	3 times and more	30-60 min	Not at all	None	4	Not at risk
Southren	70-74	57	1.65	20.9366	Normal weight	Male	Married	Illiterate	Military	HTN	Yes	5 and more	Yes	3 times and more	30-60 min	Somewhat	1-2 times	10	At risk
Southren	65-69	55	1.44	26.5239	Overweight	Female	Married	Illiterate	Not Employee	HTN	Yes	5 and more	No	None	None	Fairly afraid	5 times	10	At risk
Southren	70-74	67	1.65	24.6097	Normal weight	Male	Married	Primary	Military	HTN	Yes	3	Yes	1-2 times	15-30 min	Not at all	None	2	Not at risk
Westren	70-74	80	1.67	28.6851	Overweight	Male	Widow	High	Military	DM + HTN	Yes	4	No	None	None	Somewhat	1-2 times	10	At risk
Westren	65-69	82	1.59	32.4354	Obese	Female	Married	High	Education	DM + HTN	Yes	4	No	None	None	Fairly afraid	3-4 times	10	At risk
Westren	65-69	66	1.68	23.3844	Normal weight	Male	Married	University	Education	None	No	0	No	None	None	Somewhat	None	3	Not at risk
Westren	65-69	93	1.7	32.1799	Obese	Male	Married	University	Administration	DM + HTN	Yes	4	No	None	None	Somewhat	1-2 times	13	At risk
Westren	70-74	64	1.69	22.4082	Normal weight	Female	Married	Primary	Not Employee	DM + HTN	Yes	5 and more	No	None	None	Fairly afraid	1-2 times	14	At risk
Southren	65-69	75	1.58	30.0433	Obese	Male	Married	University	Education	HTN	Yes	4	Yes	3 times and more	>60 min	Not at all	None	3	Not at risk
Southren	65-69	65	1.6	25.3906	Overweight	Female	Widow	Illiterate	Not Employee	None	Yes	3	Yes	3 times and more	15-30 min	Somewhat	None	3	Not at risk
Southren	65-69	79	1.79	24.6559	Normal weight	Male	Married	University	Education	DM	Yes	5 and more	Yes	3 times and more	15-30 min	Somewhat	1-2 times	0	Not at risk
Southren	70-74	93	1.54	39.214	Obese	Female	Married	Primary	Not Employee	DM	Yes	1	No	None	None	Somewhat	3-4 times	8	At risk
Southren	75-79	50	1.65	18.3655	Underweight	Female	Widow	Illiterate	Not Employee	DM	Yes	3	No	None	None	Somewhat	1-2 times	4	Not at risk
Southren	75-79	50	1.7	17.301	Underweight	Female	Married	Illiterate	Not Employee	None	Yes	1	No	None	None	Very afraid	3-4 times	10	At risk
Southren	80 and older	50	1.65	18.3655	Underweight	Male	Married	Illiterate	Not Employee	None	Yes	1	No	None	None	Very afraid	None	8	At risk
Southren	65-69	65	1.72	21.9713	Normal weight	Male	Married	Illiterate	Military	DM	Yes	2	Yes	3 times and more	15-30 min	Not at all	None	0	Not at risk
Southren	70-74	50	1.6	19.5312	Normal weight	Male	Married	Illiterate	Administration	None	No	0	No	None	None	Not at all	None	0	Not at risk
Southren	70-74	75	1.78	23.6713	Normal weight	Male	Married	Primary	Military	HTN	Yes	2	Yes	3 times and more	15-30 min	Not at all	None	1	Not at risk
Southren	65-69	66	1.64	24.539	Normal weight	Male	Married	Primary	Military	HTN	Yes	5 and more	No	None	None	Not at all	None	4	Not at risk
Southren	65-69	88	1.76	28.4091	Overweight	Male	Married	University	Administration	HTN	Yes	5 and more	Yes	1-2 times	15-30 min	Not at all	None	0	Not at risk
Southren	65-69	50	1.65	18.3655	Underweight	Male	Married	University	Education	None	No	0	Yes	3 times and more	15-30 min	Somewhat	3-4 times	7	Not at risk
Southren	65-69	70	1.66	25.4028	Overweight	Male	Married	Primary	Administration	None	No	0	No	None	None	Not at all	None	1	Not at risk
Southren	75-79	56	1.7	19.3772	Normal weight	Male	Married	Primary	Not Employee	None	Yes	4	Yes	3 times and more	15-30 min	Not at all	None	5	Not at risk
Southren	80 and older	43	1.45	20.4518	Normal weight	Male	Married	Primary	Military	HTN	Yes	5 and more	No	None	None	Somewhat	None	7	Not at risk
Southren	80 and older	49	1.5	21.7778	Normal weight	Male	Married	Illiterate	Not Employee	None	Yes	4	No	None	None	Somewhat	1-2 times	10	At risk
Southren	70-74	60	1.63	22.5827	Normal weight	Male	Married	Primary	Military	DM	Yes	2	Yes	1-2 times	15-30 min	Somewhat	3-4 times	11	At risk
Southren	70-74	65	1.62	24.7676	Normal weight	Male	Married	Primary	Military	None	Yes	3	Yes	3 times and more	15-30 min	Somewhat	3-4 times	10	At risk
Southren	70-74	73	1.67	26.1752	Overweight	Female	Widow	Illiterate	Not Employee	HTN	Yes	5 and more	No	None	None	Somewhat	3-4 times	9	At risk
Southren	75-79	47	1.5	20.8889	Normal weight	Female	Widow	Illiterate	Not Employee	DM + HTN	Yes	5 and more	No	None	None	Very afraid	5 times	10	At risk
Southren	75-79	63	1.57	25.5588	Overweight	Female	Widow	Illiterate	Not Employee	HTN	Yes	1	No	None	None	Somewhat	1-2 times	7	Not at risk
Southren	70-74	48	1.63	18.0662	Underweight	Male	Married	Primary	Military	DM	Yes	5 and more	Yes	3 times and more	15-30 min	Somewhat	None	7	Not at risk
Southren	70-74	75	1.72	25.3515	Overweight	Male	Married	High	Military	None	No	0	Yes	3 times and more	15-30 min	Not at all	None	0	Not at risk
Southren	70-74	50	1.51	21.9289	Normal weight	Male	Married	Primary	Military	None	No	0	Yes	3 times and more	30-60 min	Not at all	None	0	Not at risk
Southren	65-69	52	1.59	20.5688	Normal weight	Female	Married	Illiterate	Not Employee	None	Yes	2	No	None	None	Fairly afraid	5 times	7	Not at risk
Southren	75-79	54	1.54	22.7694	Normal weight	Female	Widow	Illiterate	Not Employee	DM + HTN	Yes	5 and more	No	None	None	Somewhat	1-2 times	10	At risk
Southren	65-69	51	1.55	21.2279	Normal weight	Female	Married	Illiterate	Not Employee	HTN	Yes	2	Yes	3 times and more	15-30 min	Not at all	None	6	Not at risk
Southren	70-74	75	1.72	25.3515	Overweight	Male	Married	Primary	Military	DM + HTN	No	0	Yes	3 times and more	30-60 min	Somewhat	1-2 times	0	Not at risk
Southren	65-69	60	1.65	22.0386	Normal weight	Male	Married	University	Education	DM	Yes	2	Yes	3 times and more	30-60 min	Not at all	1-2 times	4	Not at risk
Southren	70-74	55	1.58	22.0317	Normal weight	Female	Married	Illiterate	Not Employee	HTN	Yes	1	No	None	None	Somewhat	3-4 times	3	Not at risk
Southren	70-74	61	1.6	23.8281	Normal weight	Male	Married	Illiterate	Military	DM	Yes	2	Yes	3 times and more	15-30 min	Not at all	None	3	Not at risk
Southren	65-69	77	1.63	28.9811	Overweight	Female	Married	Illiterate	Not Employee	HTN	Yes	1	No	None	None	Not at all	None	3	Not at risk
Southren	65-69	60	1.7	20.7612	Normal weight	Male	Married	Illiterate	Not Employee	None	No	0	Yes	3 times and more	15-30 min	Not at all	None	0	Not at risk
Southren	65-69	65	1.6	25.3906	Overweight	Female	Married	Illiterate	Not Employee	None	No	0	Yes	3 times and more	15-30 min	Not at all	None	0	Not at risk
Southren	75-79	75	1.7	25.9516	Overweight	Male	Married	Primary	Not Employee	HTN	Yes	3	No	None	None	Not at all	1-2 times	7	Not at risk
Southren	65-69	65	1.63	24.4646	Normal weight	Female	Married	Primary	Not Employee	DM + HTN	Yes	5 and more	No	None	None	Not at all	None	4	Not at risk
Southren	70-74	85	1.78	26.8274	Overweight	Male	Married	High	Health	DM	Yes	2	Yes	3 times and more	15-30 min	Not at all	3-4 times	3	Not at risk
Southren	65-69	68	1.5	30.2222	Obese	Female	Married	High	Education	DM	Yes	4	No	None	None	Not at all	1-2 times	7	Not at risk
Southren	80 and older	77	1.55	32.0499	Obese	Male	Widow	Illiterate	Trading	DM + HTN	Yes	3	No	None	None	Somewhat	1-2 times	14	At risk
Southren	65-69	79	1.68	27.9904	Overweight	Male	Married	University	Education	DM	Yes	1	Yes	3 times and more	>60 min	Not at all	None	0	Not at risk
Southren	65-69	67	1.5	29.7778	Overweight	Female	Married	Illiterate	Not Employee	DM + HTN	Yes	3	No	None	None	Not at all	None	5	Not at risk
Southren	70-74	78	1.72	26.3656	Overweight	Male	Married	High	Military	DM + HTN	Yes	3	No	None	None	Fairly afraid	3-4 times	8	At risk
Southren	70-74	60	1.63	22.5827	Normal weight	Male	Married	Primary	Military	DM + HTN	Yes	5 and more	No	None	None	Fairly afraid	3-4 times	10	At risk
Southren	70-74	71	1.5	31.5556	Obese	Female	Married	Illiterate	Not Employee	DM + HTN	Yes	5 and more	No	None	None	Somewhat	3-4 times	9	At risk
Southren	65-69	66	1.57	26.7759	Overweight	Female	Married	Illiterate	Not Employee	DM + HTN	Yes	1	Yes	3 times and more	15-30 min	Not at all	None	0	Not at risk
Southren	65-69	80	1.54	33.7325	Obese	Female	Married	Illiterate	Not Employee	None	Yes	5 and more	No	None	None	Fairly afraid	3-4 times	12	At risk
Southren	80 and older	60	1.68	21.2585	Normal weight	Male	Married	Illiterate	Military	DM + HTN	Yes	5 and more	No	None	None	Fairly afraid	None	9	At risk
Southren	80 and older	75	1.55	31.2175	Obese	Female	Widow	Illiterate	Not Employee	DM	Yes	5 and more	No	None	None	Fairly afraid	3-4 times	12	At risk
Eastren	65-69	82	1.65	30.1194	Obese	Female	Divorced	Illiterate	Not Employee	DM + HTN	Yes	2	No	None	None	Very afraid	1-2 times	9	At risk
Eastren	65-69	84	1.56	34.5168	Obese	Female	Married	Illiterate	Not Employee	HTN	Yes	5 and more	No	None	None	Very afraid	1-2 times	10	At risk
Eastren	65-69	70	1.58	28.0404	Overweight	Female	Married	Illiterate	Education	DM + HTN	Yes	5 and more	No	None	None	Somewhat	None	3	Not at risk
Eastren	65-69	58	1.6	22.6562	Normal weight	Female	Married	Illiterate	Not Employee	DM	Yes	1	Yes	1-2 times	15-30 min	Not at all	None	0	Not at risk
Eastren	70-74	65	1.7	22.4913	Normal weight	Female	Widow	Illiterate	Not Employee	HTN	Yes	2	No	None	None	Fairly afraid	3-4 times	7	Not at risk
Eastren	70-74	67	1.64	24.9108	Overweight	Female	Widow	Illiterate	Not Employee	DM + HTN	Yes	5 and more	No	None	None	Very afraid	None	10	At risk
Eastren	65-69	90	1.55	37.461	Obese	Female	Widow	Middle	Not Employee	DM + HTN	Yes	5 and more	No	None	None	Very afraid	5 times	8	At risk
Eastren	65-69	70	1.6	27.3437	Overweight	Female	Married	Illiterate	Not Employee	DM + HTN	Yes	5 and more	No	None	None	Somewhat	None	4	Not at risk
Eastren	65-69	70	1.56	28.764	Overweight	Female	Married	Illiterate	Not Employee	DM + HTN	Yes	4	No	None	None	Very afraid	1-2 times	10	At risk
Eastren	65-69	55	1.56	22.6003	Normal weight	Female	Married	Illiterate	Not Employee	None	Yes	1	No	None	None	Not at all	None	4	Not at risk
Eastren	65-69	80	1.64	29.7442	Overweight	Female	Married	Illiterate	Not Employee	HTN	Yes	5 and more	No	None	None	Fairly afraid	None	8	At risk
Northren	65-69	86	1.57	34.8899	Obese	Female	Married	Illiterate	Not Employee	DM + HTN	Yes	2	No	None	None	Somewhat	3-4 times	12	At risk
Northren	65-69	78	1.62	29.7211	Overweight	Female	Married	Primary	Not Employee	DM + HTN	Yes	3	No	None	None	Somewhat	1-2 times	11	At risk
Northren	70-74	83	1.76	26.7949	Overweight	Male	Married	Primary	Military	DM + HTN	Yes	3	Yes	3 times and more	15-30 min	Somewhat	1-2 times	9	At risk
Northren	65-69	77	1.74	25.4327	Overweight	Male	Married	University	Education	DM	Yes	1	Yes	3 times and more	15-30 min	Not at all	None	3	Not at risk
Northren	65-69	83	1.61	32.0204	Obese	Female	Married	Middle	Not Employee	HTN	Yes	1	Yes	3 times and more	15-30 min	Somewhat	1-2 times	4	Not at risk
Northren	75-79	69	1.7	23.8754	Normal weight	Male	Married	Primary	Military	DM + HTN	Yes	3	No	None	None	Fairly afraid	3-4 times	11	At risk
Northren	65-69	84	1.62	32.0073	Obese	Female	Married	Middle	Not Employee	DM + HTN	Yes	2	No	None	None	Somewhat	1-2 times	11	At risk
Northren	70-74	71	1.59	28.0843	Overweight	Female	Widow	Primary	Not Employee	DM + HTN	Yes	4	No	None	None	Somewhat	3-4 times	10	At risk
Eastren	65-69	93	1.65	34.1598	Obese	Female	Widow	Illiterate	Not Employee	HTN	Yes	5 and more	No	None	None	Not at all	None	7	Not at risk
Central	70-74	75	1.65	27.5482	Overweight	Male	Divorced	University	Education	DM + HTN	Yes	5 and more	Yes	3 times and more	30-60 min	Very afraid	3-4 times	13	At risk
Central	75-79	93	1.56	38.215	Obese	Female	Married	Primary	Not Employee	DM + HTN	Yes	5 and more	Yes	1-2 times	15-30 min	Somewhat	None	5	Not at risk
Central	65-69	90	1.84	26.5832	Overweight	Male	Married	University	Administration	DM + HTN	Yes	5 and more	Yes	1-2 times	15-30 min	Somewhat	None	0	Not at risk
Central	75-79	80	1.79	24.968	Overweight	Male	Married	High	Administration	HTN	Yes	4	Yes	1-2 times	15-30 min	Fairly afraid	None	4	Not at risk
Southren	65-69	70	1.65	25.7117	Overweight	Female	Widow	High	Not Employee	None	No	0	Yes	1-2 times	15-30 min	Somewhat	3-4 times	7	Not at risk
Eastren	65-69	70	1.53	29.903	Obese	Male	Not Revealed	High	Trading	DM	Yes	4	Yes	3 times and more	30-60 min	Very afraid	3-4 times	4	Not at risk
Central	65-69	95	1.62	36.1988	Obese	Female	Single	University	Not Employee	None	Yes	2	Yes	3 times and more	>60 min	Very afraid	3-4 times	6	Not at risk
Northren	75-79	75	1.58	30.0433	Obese	Female	Widow	Illiterate	Not Employee	HTN	Yes	5 and more	No	None	None	Very afraid	None	11	At risk
Central	75-79	58	1.75	18.9388	Normal weight	Male	Married	University	Military	None	Yes	1	Yes	1-2 times	15-30 min	Somewhat	None	2	Not at risk
Central	65-69	70	1.5	31.1111	Obese	Female	Married	High	Trading	None	Yes	1	Yes	3 times and more	30-60 min	Somewhat	None	1	Not at risk
Central	80 and older	86	1.54	36.2624	Obese	Female	Widow	Illiterate	Not Employee	DM + HTN	Yes	5 and more	No	None	None	Very afraid	3-4 times	10	At risk
Central	65-69	90	1.64	33.4622	Obese	Male	Married	University	Administration	None	No	0	No	None	None	Very afraid	1-2 times	8	At risk
Central	70-74	83	1.63	31.2394	Obese	Female	Married	Illiterate	Not Employee	DM	Yes	5 and more	Yes	1-2 times	15-30 min	Fairly afraid	5 times	7	Not at risk
Southren	70-74	79	1.5	35.1111	Obese	Female	Widow	Illiterate	Not Employee	DM + HTN	Yes	5 and more	No	None	None	Very afraid	3-4 times	11	At risk
Central	70-74	85	1.67	30.478	Obese	Male	Married	University	Military	DM + HTN	Yes	5 and more	Yes	3 times and more	15-30 min	Fairly afraid	1-2 times	6	Not at risk
Central	65-69	70	1.54	29.5159	Overweight	Female	Divorced	University	Education	None	No	0	No	None	None	Very afraid	None	0	Not at risk
Northren	65-69	60	1.59	23.7332	Normal weight	Female	Widow	Illiterate	Not Employee	DM + HTN	Yes	3	Yes	3 times and more	15-30 min	Very afraid	3-4 times	5	Not at risk
Northren	65-69	60	1.55	24.974	Overweight	Male	Not Revealed	Primary	Trading	None	No	0	Yes	1-2 times	15-30 min	Fairly afraid	1-2 times	14	At risk
Central	65-69	65	1.65	23.8751	Normal weight	Female	Married	High	Not Employee	None	No	0	Yes	1-2 times	15-30 min	Somewhat	3-4 times	5	Not at risk
Central	65-69	95	1.57	38.5411	Obese	Female	Married	University	Not Employee	HTN	Yes	4	Yes	1-2 times	15-30 min	Somewhat	None	10	At risk
Central	65-69	80	1.7	27.6817	Overweight	Male	Not Revealed	University	Administration	HTN	Yes	2	Yes	3 times and more	30-60 min	Somewhat	3-4 times	3	Not at risk
Central	65-69	89	1.7	30.7958	Obese	Male	Married	High	Trading	HTN	Yes	2	No	None	None	Somewhat	1-2 times	6	Not at risk
Central	80 and older	75	1.82	22.6422	Normal weight	Male	Married	High	Trading	None	No	0	No	None	None	Somewhat	1-2 times	0	Not at risk
Central	65-69	80	1.75	26.1224	Overweight	Male	Married	Middle	Military	HTN	Yes	3	Yes	1-2 times	15-30 min	Very afraid	None	1	Not at risk
Central	65-69	90	1.76	29.0548	Overweight	Female	Not Revealed	High	Not Employee	HTN	Yes	2	No	None	None	Very afraid	None	8	At risk
Central	65-69	70	1.5	31.1111	Obese	Female	Married	Primary	Not Employee	HTN	Yes	4	Yes	1-2 times	15-30 min	Not at all	None	4	Not at risk
Central	65-69	90	1.65	33.0579	Obese	Female	Widow	Primary	Not Employee	HTN	Yes	4	Yes	1-2 times	15-30 min	Somewhat	None	5	Not at risk
Central	65-69	88	1.65	32.3232	Obese	Male	Married	High	Military	None	No	0	Yes	1-2 times	15-30 min	Fairly afraid	3-4 times	8	At risk
Central	65-69	80	1.75	26.1224	Overweight	Male	Married	University	Administration	None	No	0	Yes	1-2 times	15-30 min	Not at all	None	0	Not at risk
Central	65-69	99	1.72	33.464	Obese	Male	Married	High	Military	HTN	No	0	No	None	None	Somewhat	1-2 times	5	Not at risk
Central	70-74	90	1.8	27.7778	Overweight	Male	Married	Illiterate	Not Employee	DM	Yes	2	No	None	None	Fairly afraid	3-4 times	9	At risk
Central	65-69	85	1.62	32.3884	Obese	Female	Married	Primary	Not Employee	HTN	Yes	5 and more	No	None	None	Very afraid	3-4 times	5	Not at risk
Central	65-69	70	1.61	27.0051	Overweight	Female	Married	Middle	Trading	None	No	0	Yes	1-2 times	15-30 min	Not at all	None	0	Not at risk
Central	65-69	70	1.6	27.3437	Overweight	Female	Married	University	Not Employee	None	No	0	No	None	None	Somewhat	1-2 times	5	Not at risk
Central	75-79	76	1.56	31.2295	Obese	Female	Widow	Illiterate	Not Employee	HTN	Yes	2	No	None	None	Fairly afraid	1-2 times	4	Not at risk
Central	65-69	60	1.6	23.4375	Normal weight	Female	Married	University	Trading	None	No	0	Yes	3 times and more	15-30 min	Somewhat	1-2 times	2	Not at risk
Central	80 and older	58	1.56	23.833	Normal weight	Female	Married	University	Not Employee	None	No	0	No	None	None	Fairly afraid	None	0	Not at risk
Central	65-69	70	1.6	27.3437	Overweight	Female	Widow	Primary	Not Employee	DM + HTN	Yes	4	Yes	3 times and more	15-30 min	Very afraid	1-2 times	12	At risk
Central	65-69	80	1.6	31.25	Obese	Female	Married	Middle	Not Employee	HTN	Yes	1	Yes	3 times and more	15-30 min	Not at all	None	3	Not at risk
Central	65-69	55	1.6	21.4844	Normal weight	Female	Married	University	Health	None	No	0	Yes	1-2 times	15-30 min	Not at all	None	0	Not at risk
Central	65-69	95	1.7	32.872	Obese	Male	Married	High	Military	DM + HTN	Yes	5 and more	Yes	1-2 times	15-30 min	Fairly afraid	None	8	At risk
Central	65-69	80	1.7	27.6817	Overweight	Male	Married	High	Military	None	No	0	Yes	3 times and more	>60 min	Not at all	None	1	Not at risk
Central	65-69	90	1.55	37.461	Obese	Female	Married	High	Not Employee	None	Yes	2	Yes	1-2 times	15-30 min	Very afraid	None	5	Not at risk
Westren	80 and older	70	1.8	21.6049	Normal weight	Male	Married	Primary	Military	DM + HTN	Yes	5 and more	Yes	1-2 times	15-30 min	Somewhat	3-4 times	9	At risk
Central	65-69	66	1.65	24.2424	Normal weight	Male	Married	High	Administration	DM	Yes	5 and more	Yes	1-2 times	15-30 min	Very afraid	5 times	14	At risk
Central	65-69	60	1.65	22.0386	Normal weight	Female	Single	University	Health	DM	Yes	3	Yes	1-2 times	15-30 min	Somewhat	None	10	At risk
Central	65-69	78	1.65	28.6501	Overweight	Male	Married	Illiterate	Military	HTN	No	0	Yes	3 times and more	15-30 min	Not at all	None	2	Not at risk
Central	65-69	67	1.67	24.0238	Normal weight	Female	Married	Primary	Not Employee	None	Yes	1	Yes	3 times and more	30-60 min	Somewhat	1-2 times	2	Not at risk
Central	80 and older	69	1.6	26.9531	Overweight	Female	Married	Middle	Education	None	No	0	Yes	3 times and more	15-30 min	Very afraid	None	6	Not at risk
Central	65-69	72	1.5	32	Obese	Female	Widow	Primary	Not Employee	None	Yes	5 and more	Yes	1-2 times	15-30 min	Very afraid	1-2 times	6	Not at risk
Central	70-74	73	1.6	28.5156	Overweight	Female	Married	Illiterate	Not Employee	DM + HTN	Yes	5 and more	Yes	3 times and more	30-60 min	Somewhat	5 times	8	At risk
Central	70-74	60	1.5	26.6667	Overweight	Female	Widow	Illiterate	Not Employee	None	Yes	1	Yes	3 times and more	>60 min	Not at all	3-4 times	9	At risk
Central	70-74	80	1.58	32.0461	Obese	Female	Widow	Illiterate	Not Employee	DM + HTN	Yes	2	Yes	3 times and more	30-60 min	Very afraid	3-4 times	8	At risk
Southren	65-69	72	1.5	32	Obese	Female	Widow	Primary	Not Employee	None	Yes	4	Yes	1-2 times	15-30 min	Very afraid	1-2 times	6	Not at risk
Central	65-69	83	1.59	32.831	Obese	Female	Married	High	Administration	DM + HTN	Yes	5 and more	Yes	3 times and more	30-60 min	Somewhat	1-2 times	5	Not at risk
Central	70-74	80	1.5	35.5556	Obese	Female	Widow	Primary	Not Employee	DM	Yes	3	Yes	3 times and more	15-30 min	Very afraid	None	9	At risk
Central	70-74	82	1.59	32.4354	Obese	Female	Married	Illiterate	Not Employee	DM + HTN	Yes	5 and more	Yes	3 times and more	30-60 min	Not at all	None	6	Not at risk
Central	65-69	63	1.52	27.268	Overweight	Female	Married	University	Education	DM + HTN	Yes	3	Yes	3 times and more	>60 min	Very afraid	1-2 times	9	At risk
Central	65-69	73	1.5	32.4444	Obese	Female	Widow	Illiterate	Not Employee	None	Yes	4	Yes	3 times and more	15-30 min	Fairly afraid	1-2 times	10	At risk
Central	65-69	86	1.59	34.0176	Obese	Female	Married	University	Not Employee	HTN	Yes	4	Yes	3 times and more	30-60 min	Very afraid	1-2 times	6	Not at risk
Central	70-74	60	1.54	25.2994	Overweight	Female	Married	Illiterate	Not Employee	DM + HTN	Yes	5 and more	Yes	3 times and more	15-30 min	Not at all	None	7	Not at risk
Central	65-69	120	1.5	53.3333	Obese	Female	Married	Illiterate	Not Employee	DM + HTN	Yes	5 and more	Yes	3 times and more	30-60 min	Very afraid	None	8	At risk
Central	65-69	87	1.61	33.5635	Obese	Female	Married	High	Education	None	Yes	1	Yes	3 times and more	30-60 min	Fairly afraid	None	2	Not at risk
Central	65-69	76	1.54	32.0459	Obese	Female	Married	Primary	Not Employee	HTN	Yes	3	Yes	3 times and more	30-60 min	Not at all	None	3	Not at risk
Central	75-79	66	1.6	25.7812	Overweight	Female	Widow	Illiterate	Not Employee	DM + HTN	Yes	5 and more	No	None	None	Fairly afraid	5 times	11	At risk
Central	65-69	60	1.55	24.974	Overweight	Female	Married	Illiterate	Not Employee	DM + HTN	Yes	3	Yes	3 times and more	>60 min	Very afraid	None	3	Not at risk
Central	65-69	74	1.63	27.852	Overweight	Female	Married	Middle	Not Employee	DM + HTN	Yes	5 and more	Yes	3 times and more	30-60 min	Not at all	1-2 times	4	Not at risk
Central	65-69	80	1.55	33.2986	Obese	Female	Widow	Primary	Not Employee	HTN	Yes	3	Yes	3 times and more	30-60 min	Somewhat	1-2 times	6	Not at risk
Central	70-74	88	1.55	36.6285	Obese	Female	Married	Illiterate	Not Employee	HTN	Yes	5 and more	Yes	3 times and more	30-60 min	Not at all	3-4 times	5	Not at risk
Central	65-69	74	1.54	31.2026	Obese	Female	Married	Middle	Not Employee	None	No	0	Yes	3 times and more	>60 min	Not at all	None	1	Not at risk
Central	70-74	75	1.63	28.2284	Overweight	Female	Widow	Illiterate	Not Employee	DM + HTN	Yes	5 and more	No	None	None	Very afraid	5 times	10	At risk
Central	65-69	75	1.55	31.2175	Obese	Female	Widow	Illiterate	Trading	DM + HTN	Yes	4	Yes	3 times and more	15-30 min	Fairly afraid	None	3	Not at risk
Central	65-69	61	1.67	21.8724	Normal weight	Male	Married	University	Administration	DM	Yes	3	Yes	1-2 times	15-30 min	Somewhat	None	5	Not at risk
Central	80 and older	78	1.73	26.0617	Overweight	Male	Married	Middle	Military	HTN	Yes	5 and more	Yes	3 times and more	>60 min	Not at all	None	3	Not at risk
Central	70-74	75	1.7	25.9516	Overweight	Male	Married	Illiterate	Trading	None	No	0	Yes	1-2 times	15-30 min	Somewhat	3-4 times	9	At risk
Central	80 and older	90	1.61	34.7209	Obese	Male	Married	Middle	Military	None	Yes	3	Yes	3 times and more	>60 min	Fairly afraid	1-2 times	11	At risk
Central	65-69	67	1.6	26.1719	Overweight	Female	Widow	Illiterate	Education	DM + HTN	Yes	2	Yes	3 times and more	>60 min	Not at all	None	1	Not at risk
Central	65-69	90	1.58	36.0519	Obese	Female	Married	High	Administration	DM	Yes	3	Yes	3 times and more	>60 min	Fairly afraid	None	4	Not at risk
Central	70-74	61	1.56	25.0657	Overweight	Female	Married	University	Health	DM	Yes	3	Yes	3 times and more	>60 min	Fairly afraid	None	8	At risk
Central	70-74	61	1.5	27.1111	Overweight	Female	Married	Middle	Education	None	Yes	2	No	None	None	Fairly afraid	1-2 times	7	Not at risk
Central	70-74	63	1.58	25.2363	Overweight	Female	Widow	Middle	Not Employee	DM + HTN	Yes	2	Yes	3 times and more	30-60 min	Not at all	None	1	Not at risk
Central	70-74	61	1.57	24.7475	Normal weight	Female	Married	High	Education	DM	Yes	4	Yes	3 times and more	15-30 min	Fairly afraid	1-2 times	7	Not at risk
Central	65-69	76	1.63	28.6048	Overweight	Female	Married	Middle	Not Employee	HTN	Yes	1	Yes	3 times and more	30-60 min	Not at all	None	3	Not at risk
Central	65-69	80	1.55	33.2986	Obese	Female	Widow	Primary	Not Employee	None	No	0	Yes	3 times and more	>60 min	Somewhat	1-2 times	9	At risk
Central	65-69	77	1.63	28.9811	Overweight	Female	Widow	Middle	Trading	DM + HTN	Yes	3	Yes	3 times and more	30-60 min	Not at all	None	3	Not at risk
Central	65-69	62	1.54	26.1427	Overweight	Female	Widow	Illiterate	Not Employee	DM + HTN	Yes	5 and more	Yes	3 times and more	>60 min	Fairly afraid	3-4 times	8	At risk
Central	65-69	79	1.59	31.2488	Obese	Female	Married	University	Education	None	Yes	1	Yes	3 times and more	>60 min	Fairly afraid	None	2	Not at risk
Central	80 and older	62	1.64	23.0518	Normal weight	Male	Married	Illiterate	Trading	None	No	0	Yes	3 times and more	30-60 min	Very afraid	5 times	10	At risk
Central	65-69	85	1.62	32.3884	Obese	Male	Married	High	Administration	None	Yes	4	Yes	3 times and more	>60 min	Not at all	None	0	Not at risk
Central	65-69	90	1.78	28.4055	Overweight	Male	Married	University	Trading	HTN	Yes	2	Yes	3 times and more	30-60 min	Not at all	None	1	Not at risk
Central	65-69	95	1.67	34.0636	Obese	Male	Married	University	Administration	DM + HTN	Yes	5 and more	Yes	3 times and more	30-60 min	Fairly afraid	1-2 times	11	At risk
Central	65-69	60	1.54	25.2994	Overweight	Female	Married	University	Education	None	No	0	Yes	3 times and more	>60 min	Not at all	None	0	Not at risk
Eastren	65-69	74	1.6	28.9062	Overweight	Female	Married	University	Trading	DM	Yes	4	No	None	None	Fairly afraid	None	6	Not at risk
Central	65-69	70	1.55	29.1363	Overweight	Female	Widow	University	Education	None	Yes	2	Yes	1-2 times	15-30 min	Fairly afraid	1-2 times	3	Not at risk
Central	65-69	85	1.72	28.7317	Overweight	Male	Married	High	Trading	HTN	Yes	3	Yes	1-2 times	15-30 min	Not at all	None	1	Not at risk
Central	70-74	109	1.59	43.1154	Obese	Female	Married	Middle	Not Employee	None	Yes	2	Yes	3 times and more	>60 min	Very afraid	None	10	At risk
Central	65-69	101	1.5	44.8889	Obese	Female	Married	Primary	Not Employee	DM + HTN	Yes	4	Yes	3 times and more	15-30 min	Very afraid	None	9	At risk
Central	65-69	65	1.45	30.9156	Obese	Female	Divorced	Primary	Not Employee	None	No	0	Yes	3 times and more	30-60 min	Fairly afraid	None	3	Not at risk
Central	70-74	76	1.6	29.6875	Overweight	Female	Married	University	Education	DM + HTN	Yes	5 and more	Yes	3 times and more	>60 min	Fairly afraid	None	3	Not at risk
Central	65-69	69	1.55	28.7201	Overweight	Female	Married	University	Administration	HTN	Yes	2	Yes	3 times and more	>60 min	Somewhat	1-2 times	7	Not at risk
Central	70-74	61	1.56	25.0657	Overweight	Female	Widow	High	Education	DM + HTN	Yes	2	Yes	1-2 times	30-60 min	Somewhat	1-2 times	14	At risk
Central	65-69	97	1.5	43.1111	Obese	Female	Widow	High	Education	DM	Yes	5 and more	Yes	3 times and more	30-60 min	Very afraid	None	12	At risk
Central	70-74	65	1.45	30.9156	Obese	Female	Married	University	Education	HTN	Yes	2	Yes	1-2 times	15-30 min	Fairly afraid	3-4 times	10	At risk
Central	70-74	82	1.6	32.0312	Obese	Female	Widow	Primary	Not Employee	DM + HTN	Yes	3	Yes	1-2 times	>60 min	Not at all	5 times	10	At risk
Central	65-69	52	1.6	20.3125	Normal weight	Female	Widow	University	Education	HTN	Yes	5 and more	Yes	3 times and more	>60 min	Not at all	None	0	Not at risk
Central	65-69	70	1.54	29.5159	Overweight	Female	Married	University	Administration	DM + HTN	Yes	5 and more	Yes	3 times and more	>60 min	Somewhat	None	1	Not at risk
Central	65-69	70	1.6	27.3437	Overweight	Female	Married	High	Not Employee	HTN	Yes	3	Yes	3 times and more	>60 min	Somewhat	None	4	Not at risk
Central	65-69	73	1.62	27.8159	Overweight	Female	Married	University	Education	None	Yes	5 and more	No	None	None	Fairly afraid	1-2 times	9	At risk
Westren	65-69	70	1.54	29.5159	Overweight	Female	Married	University	Education	None	No	0	Yes	3 times and more	30-60 min	Fairly afraid	1-2 times	3	Not at risk
Central	65-69	78	1.69	27.31	Overweight	Female	Married	High	Not Employee	HTN	Yes	3	Yes	3 times and more	15-30 min	Fairly afraid	1-2 times	6	Not at risk
Central	70-74	46	1.45	21.8787	Normal weight	Female	Widow	High	Health	HTN	Yes	3	Yes	3 times and more	30-60 min	Somewhat	None	3	Not at risk
Central	70-74	64	1.55	26.6389	Overweight	Female	Widow	Illiterate	Not Employee	DM	Yes	4	Yes	3 times and more	15-30 min	Very afraid	5 times	14	At risk
Central	70-74	78	1.58	31.245	Obese	Female	Widow	Primary	Not Employee	HTN	Yes	5 and more	No	None	None	Very afraid	3-4 times	11	At risk
Central	65-69	70	1.63	26.3465	Overweight	Female	Widow	High	Not Employee	None	No	0	Yes	1-2 times	15-30 min	Somewhat	1-2 times	6	Not at risk
Central	65-69	75	1.72	25.3515	Overweight	Female	Married	University	Trading	None	Yes	2	Yes	3 times and more	>60 min	Fairly afraid	5 times	7	Not at risk
Central	65-69	75	1.58	30.0433	Obese	Female	Married	High	Not Employee	None	Yes	2	Yes	3 times and more	>60 min	Fairly afraid	None	7	Not at risk
Central	65-69	85	1.5	37.7778	Obese	Female	Married	University	Education	HTN	Yes	3	Yes	1-2 times	30-60 min	Somewhat	1-2 times	5	Not at risk
Central	65-69	56	1.54	23.6128	Normal weight	Female	Married	High	Administration	None	No	0	Yes	1-2 times	15-30 min	Very afraid	None	7	Not at risk
Central	65-69	75	1.53	32.039	Obese	Female	Married	High	Education	None	No	0	Yes	1-2 times	15-30 min	Fairly afraid	3-4 times	7	Not at risk
Central	65-69	90	1.65	33.0579	Obese	Female	Married	High	Education	HTN	Yes	2	Yes	1-2 times	30-60 min	Very afraid	1-2 times	10	At risk
Central	65-69	69	1.5	30.6667	Obese	Female	Married	University	Education	HTN	Yes	4	Yes	1-2 times	15-30 min	Not at all	None	2	Not at risk
Central	65-69	72	1.54	30.3593	Obese	Female	Married	University	Education	None	Yes	2	Yes	3 times and more	>60 min	Fairly afraid	3-4 times	9	At risk
Southren	65-69	84	1.65	30.854	Obese	Female	Married	University	Not Employee	None	No	0	Yes	3 times and more	>60 min	Fairly afraid	1-2 times	5	Not at risk
Central	65-69	50	1.7	17.301	Underweight	Female	Single	University	Not Employee	None	No	0	Yes	1-2 times	15-30 min	Very afraid	None	2	Not at risk
Central	70-74	92	1.6	35.9375	Obese	Female	Married	Illiterate	Not Employee	DM	Yes	5 and more	No	None	None	Very afraid	None	8	At risk
